# Supplementary material for: Quantifying daily rhythms with non-negative matrix factorization applied to mobile phone data
Source: Sci Rep. 2022 Apr 1;12:5544. doi: 10.1038/s41598-022-09273-y (PMC8975853; doi:10.1038/s41598-022-09273-y)
Supplement: Supplementary file 2 — Supplementary Information. [file 41598_2022_9273_MOESM2_ESM.csv]

User_ID	Week_number	hour_of_the_week	screen_on_counts
0	2	0	6
0	2	1	1
0	2	5	1
0	2	6	1
0	2	7	7
0	2	8	18
0	2	9	5
0	2	10	6
0	2	11	5
0	2	12	3
0	2	13	3
0	2	14	5
0	2	15	3
0	2	16	5
0	2	17	15
0	2	18	5
0	2	19	5
0	2	20	15
0	2	21	11
0	2	22	3
0	2	23	2
0	2	24	2
0	2	31	5
0	2	32	11
0	2	33	2
0	2	34	5
0	2	35	48
0	2	37	4
0	2	38	6
0	2	39	9
0	2	40	13
0	2	41	3
0	2	42	2
0	2	43	11
0	2	44	10
0	2	45	1
0	2	48	5
0	2	51	1
0	2	55	3
0	2	56	5
0	2	57	6
0	2	58	8
0	2	59	11
0	2	60	6
0	2	61	4
0	2	62	14
0	2	63	9
0	2	64	7
0	2	66	1
0	2	67	1
0	2	68	2
0	2	70	1
0	2	71	1
0	2	72	1
0	2	79	7
0	2	80	7
0	2	81	8
0	2	82	3
0	2	83	10
0	2	84	9
0	2	85	9
0	2	86	4
0	2	87	8
0	2	88	17
0	2	89	9
0	2	90	10
0	2	91	1
0	2	92	2
0	2	93	2
0	2	94	3
0	2	95	4
0	2	96	1
0	2	101	2
0	2	103	3
0	2	104	4
0	2	105	2
0	2	107	3
0	2	108	13
0	2	109	1
0	2	110	5
0	2	111	5
0	2	112	8
0	2	113	1
0	2	114	6
0	2	115	13
0	2	116	6
0	2	117	6
0	2	118	12
0	2	119	2
0	2	120	2
0	2	130	5
0	2	131	5
0	2	132	7
0	2	133	5
0	2	134	4
0	2	135	1
0	2	136	5
0	2	139	14
0	2	140	13
0	2	141	1
0	2	143	14
0	2	144	4
0	2	145	4
0	2	146	16
0	2	147	13
0	2	148	11
0	2	149	4
0	2	154	4
0	2	155	8
0	2	157	3
0	2	158	1
0	2	160	5
0	2	161	8
0	2	162	2
0	2	163	10
0	2	164	6
0	2	165	3
0	2	166	4
0	2	167	4
0	3	0	2
0	3	4	1
0	3	6	4
0	3	7	5
0	3	9	9
0	3	10	1
0	3	11	7
0	3	12	10
0	3	13	7
0	3	14	14
0	3	15	2
0	3	16	9
0	3	17	4
0	3	18	3
0	3	19	7
0	3	20	13
0	3	21	5
0	3	22	3
0	3	23	16
0	3	24	2
0	3	25	3
0	3	26	1
0	3	30	5
0	3	31	4
0	3	34	2
0	3	35	4
0	3	36	11
0	3	37	3
0	3	38	5
0	3	39	3
0	3	40	5
0	3	42	2
0	3	43	15
0	3	44	12
0	3	45	10
0	3	46	13
0	3	47	6
0	3	49	1
0	3	53	1
0	3	54	3
0	3	55	6
0	3	56	4
0	3	57	7
0	3	58	12
0	3	59	9
0	3	60	6
0	3	61	4
0	3	62	5
0	3	63	7
0	3	64	12
0	3	65	6
0	3	66	3
0	3	67	2
0	3	68	2
0	3	69	12
0	3	70	4
0	3	71	3
0	3	72	2
0	3	78	3
0	3	79	9
0	3	80	4
0	3	81	4
0	3	82	4
0	3	83	7
0	3	84	4
0	3	85	16
0	3	86	15
0	3	87	14
0	3	88	7
0	3	89	12
0	3	90	4
0	3	91	17
0	3	92	20
0	3	93	12
0	3	94	23
0	3	95	6
0	3	96	3
0	3	97	1
0	3	104	1
0	3	105	5
0	3	107	7
0	3	108	1
0	3	109	6
0	3	110	4
0	3	111	3
0	3	112	4
0	3	113	2
0	3	114	6
0	3	115	9
0	3	116	10
0	3	117	10
0	3	118	13
0	3	119	4
0	3	120	1
0	3	121	1
0	3	123	1
0	3	128	1
0	3	129	3
0	3	130	2
0	3	131	2
0	3	132	5
0	3	133	6
0	3	134	11
0	3	135	8
0	3	136	4
0	3	138	7
0	3	139	17
0	3	140	11
0	3	141	16
0	3	142	13
0	3	143	14
0	3	144	29
0	3	145	37
0	3	146	20
0	3	147	4
0	3	148	9
0	3	149	2
0	3	152	1
0	3	153	3
0	3	155	5
0	3	156	1
0	3	157	6
0	3	158	6
0	3	161	4
0	3	162	4
0	3	163	8
0	3	164	2
0	3	165	2
0	3	166	1
0	3	167	5
0	4	0	1
0	4	1	7
0	4	2	1
0	4	8	6
0	4	9	3
0	4	10	2
0	4	11	15
0	4	12	13
0	4	13	13
0	4	14	9
0	4	15	10
0	4	16	5
0	4	17	10
0	4	18	5
0	4	19	4
0	4	20	3
0	4	21	5
0	4	22	6
0	4	23	1
0	4	24	4
0	4	27	1
0	4	28	1
0	4	29	1
0	4	31	6
0	4	32	6
0	4	33	12
0	4	34	9
0	4	35	10
0	4	36	10
0	4	37	2
0	4	38	12
0	4	39	4
0	4	40	4
0	4	41	4
0	4	42	8
0	4	43	6
0	4	44	4
0	4	45	11
0	4	46	9
0	4	47	5
0	4	48	3
0	4	56	13
0	4	57	1
0	4	58	2
0	4	59	6
0	4	60	11
0	4	61	2
0	4	62	4
0	4	63	2
0	4	64	7
0	4	65	4
0	4	66	8
0	4	67	3
0	4	68	2
0	4	69	10
0	4	70	10
0	4	71	5
0	4	72	2
0	4	73	2
0	4	79	3
0	4	80	10
0	4	81	7
0	4	82	4
0	4	83	8
0	4	84	11
0	4	85	3
0	4	86	7
0	4	87	3
0	4	88	5
0	4	89	8
0	4	90	7
0	4	91	8
0	4	92	5
0	4	93	9
0	4	94	13
0	4	95	37
0	4	96	5
0	4	98	2
0	4	100	1
0	4	101	1
0	4	102	1
0	4	103	4
0	4	104	14
0	4	105	6
0	4	106	2
0	4	107	4
0	4	108	7
0	4	109	3
0	4	110	7
0	4	111	10
0	4	112	9
0	4	113	15
0	4	114	3
0	4	115	8
0	4	116	10
0	4	117	9
0	4	118	8
0	4	138	2
0	4	139	1
0	4	140	1
0	4	141	5
0	4	142	6
0	4	143	11
0	4	144	3
0	4	150	1
0	4	151	1
0	4	152	3
0	4	153	6
0	4	155	1
0	4	157	6
0	4	158	3
0	4	159	3
0	4	160	4
0	4	161	3
0	4	162	1
0	4	163	10
0	4	164	10
0	4	165	17
0	4	166	12
0	4	167	6
0	5	0	4
0	5	8	2
0	5	9	9
0	5	10	1
0	5	11	4
0	5	12	7
0	5	13	3
0	5	14	5
0	5	15	4
0	5	16	12
0	5	17	3
0	5	18	8
0	5	19	19
0	5	20	11
0	5	21	7
0	5	22	14
0	5	23	6
0	5	24	6
0	5	26	3
0	5	32	3
0	5	33	11
0	5	36	21
0	5	37	12
0	5	38	1
0	5	39	10
0	5	40	9
0	5	41	10
0	5	42	1
0	5	43	7
0	5	44	10
0	5	45	5
0	5	46	10
0	5	47	5
0	5	48	21
0	5	49	6
0	5	50	5
0	5	51	6
0	5	57	1
0	5	59	3
0	5	60	3
0	5	61	1
0	5	62	1
0	5	63	5
0	5	64	3
0	5	66	1
0	5	67	8
0	5	68	5
0	5	70	2
0	5	71	11
0	5	72	28
0	5	73	9
0	5	79	1
0	5	80	3
0	5	81	9
0	5	84	1
0	5	85	1
0	5	86	2
0	5	87	1
0	5	88	10
0	5	89	5
0	5	90	8
0	5	92	4
0	5	93	6
0	5	94	8
0	5	95	7
0	5	96	4
0	5	97	3
0	5	98	6
0	5	99	22
0	5	100	13
0	5	105	4
0	5	106	12
0	5	108	1
0	5	109	2
0	5	110	4
0	5	112	1
0	5	113	3
0	5	114	5
0	5	115	3
0	5	116	2
0	5	117	4
0	5	118	3
0	5	119	1
0	5	120	2
0	5	121	1
0	5	125	2
0	5	127	5
0	5	128	3
0	5	129	3
0	5	134	2
0	5	135	3
0	5	137	1
0	5	138	10
0	5	141	1
0	5	142	2
0	5	143	1
0	5	144	1
0	5	149	2
0	5	150	13
0	5	151	2
0	5	152	2
0	5	153	6
0	5	154	7
0	5	155	2
0	5	156	5
0	5	157	1
0	5	158	7
0	5	159	10
0	5	160	3
0	5	161	2
0	5	162	1
0	5	163	8
0	5	164	10
0	5	165	11
0	5	166	7
0	5	167	17
0	6	8	2
0	6	9	5
0	6	10	5
0	6	11	6
0	6	12	7
0	6	13	3
0	6	14	7
0	6	15	8
0	6	16	6
0	6	17	2
0	6	18	1
0	6	19	2
0	6	20	11
0	6	21	2
0	6	23	1
0	6	24	1
0	6	31	5
0	6	32	4
0	6	33	5
0	6	34	2
0	6	35	3
0	6	36	3
0	6	37	6
0	6	38	6
0	6	39	2
0	6	40	4
0	6	41	9
0	6	42	15
0	6	43	11
0	6	44	11
0	6	45	2
0	6	46	11
0	6	47	2
0	6	48	2
0	6	54	1
0	6	55	15
0	6	56	3
0	6	57	4
0	6	59	2
0	6	60	3
0	6	61	6
0	6	62	14
0	6	63	19
0	6	64	12
0	6	65	12
0	6	66	9
0	6	67	3
0	6	68	6
0	6	69	3
0	6	70	12
0	6	71	4
0	6	72	18
0	6	73	4
0	6	79	2
0	6	80	1
0	6	81	2
0	6	82	6
0	6	83	3
0	6	84	3
0	6	85	2
0	6	86	7
0	6	87	2
0	6	88	6
0	6	89	10
0	6	90	2
0	6	91	6
0	6	92	2
0	6	93	1
0	6	94	6
0	6	95	4
0	6	96	1
0	6	103	2
0	6	104	1
0	6	105	2
0	6	106	2
0	6	107	3
0	6	108	20
0	6	109	17
0	6	110	15
0	6	111	5
0	6	113	5
0	6	114	8
0	6	115	19
0	6	116	11
0	6	117	10
0	6	118	7
0	6	119	6
0	6	120	12
0	6	121	8
0	6	122	2
0	6	128	1
0	6	129	1
0	6	130	6
0	6	131	7
0	6	132	7
0	6	133	5
0	6	134	5
0	6	135	4
0	6	137	3
0	6	138	2
0	6	140	4
0	6	141	4
0	6	142	9
0	6	143	8
0	6	144	7
0	6	145	16
0	6	146	16
0	6	147	4
0	6	148	2
0	6	157	1
0	6	158	2
0	6	160	1
0	6	161	3
0	6	162	4
0	6	163	1
0	6	164	6
0	6	165	5
0	6	166	9
0	6	167	1
0	7	0	2
0	7	1	3
0	7	3	1
0	7	6	1
0	7	7	1
0	7	8	2
0	7	9	5
0	7	10	1
0	7	11	2
0	7	12	2
0	7	13	8
0	7	14	12
0	7	15	4
0	7	16	10
0	7	17	13
0	7	18	16
0	7	19	1
0	7	20	10
0	7	21	7
0	7	22	17
0	7	23	6
0	7	24	1
0	7	26	1
0	7	27	1
0	7	31	8
0	7	32	3
0	7	33	7
0	7	35	3
0	7	36	3
0	7	37	1
0	7	38	1
0	7	40	2
0	7	41	3
0	7	42	5
0	7	43	6
0	7	44	4
0	7	45	1
0	7	46	2
0	7	47	2
0	7	48	3
0	7	55	2
0	7	56	4
0	7	57	7
0	7	59	9
0	7	60	11
0	7	62	10
0	7	63	3
0	7	64	4
0	7	65	12
0	7	66	2
0	7	67	1
0	7	68	5
0	7	70	8
0	7	71	2
0	7	72	1
0	7	73	2
0	7	78	1
0	7	80	1
0	7	81	4
0	7	82	3
0	7	83	12
0	7	84	5
0	7	85	3
0	7	86	2
0	7	87	1
0	7	88	3
0	7	89	1
0	7	90	6
0	7	91	13
0	7	92	4
0	7	93	5
0	7	94	7
0	7	95	15
0	7	96	11
0	7	105	4
0	7	106	5
0	7	107	5
0	7	108	5
0	7	109	6
0	7	110	17
0	7	111	13
0	7	112	3
0	7	113	1
0	7	114	1
0	7	115	8
0	7	116	16
0	7	117	20
0	7	118	22
0	7	119	11
0	7	120	17
0	7	121	8
0	7	122	4
0	7	126	1
0	7	127	1
0	7	128	1
0	7	129	1
0	7	130	2
0	7	131	4
0	7	132	5
0	7	133	6
0	7	134	3
0	7	135	2
0	7	136	10
0	7	137	19
0	7	138	17
0	7	139	9
0	7	140	14
0	7	141	15
0	7	142	8
0	7	143	23
0	7	144	13
0	7	145	8
0	7	146	2
0	7	147	3
0	7	148	3
0	7	151	2
0	7	153	1
0	7	154	1
0	7	155	7
0	7	156	4
0	7	157	5
0	7	158	6
0	7	159	7
0	7	160	4
0	7	161	8
0	7	162	8
0	7	163	8
0	7	164	12
0	7	165	8
0	7	166	12
0	7	167	17
0	8	0	4
0	8	7	4
0	8	8	3
0	8	9	6
0	8	10	4
0	8	11	3
0	8	12	3
0	8	13	4
0	8	14	6
0	8	15	17
0	8	16	4
0	8	17	6
0	8	18	12
0	8	19	6
0	8	20	1
0	8	21	4
0	8	22	5
0	8	23	11
0	8	24	12
0	8	25	7
0	8	28	1
0	8	29	2
0	8	30	8
0	8	31	13
0	8	32	12
0	8	33	16
0	8	34	2
0	8	35	4
0	8	36	15
0	8	37	6
0	8	38	10
0	8	39	5
0	8	40	19
0	8	41	4
0	8	42	3
0	8	43	1
0	8	44	4
0	8	45	3
0	8	46	5
0	8	47	3
0	8	48	4
0	8	55	4
0	8	56	8
0	8	57	7
0	8	59	3
0	8	60	7
0	8	61	13
0	8	62	13
0	8	63	14
0	8	64	19
0	8	65	13
0	8	66	5
0	8	67	4
0	8	68	2
0	8	69	4
0	8	70	7
0	8	71	2
0	8	72	2
0	8	73	7
0	8	79	1
0	8	81	2
0	8	82	2
0	8	83	4
0	8	84	4
0	8	85	6
0	8	86	5
0	8	87	2
0	8	88	4
0	8	89	3
0	8	90	8
0	8	91	5
0	8	92	4
0	8	93	19
0	8	94	12
0	8	95	8
0	8	96	6
0	8	97	2
0	8	100	1
0	8	102	1
0	8	103	1
0	8	104	4
0	8	105	8
0	8	106	2
0	8	107	2
0	8	108	13
0	8	109	3
0	8	110	7
0	8	111	11
0	8	112	8
0	8	113	9
0	8	114	6
0	8	115	4
0	8	116	9
0	8	117	12
0	8	118	15
0	8	119	8
0	8	120	8
0	8	121	5
0	8	123	1
0	8	127	1
0	8	129	3
0	8	130	12
0	8	131	3
0	8	132	5
0	8	133	7
0	8	134	7
0	8	135	12
0	8	136	5
0	8	137	6
0	8	138	12
0	8	139	8
0	8	140	22
0	8	141	13
0	8	142	10
0	8	143	9
0	8	144	7
0	8	145	8
0	8	146	15
0	8	147	14
0	8	148	9
0	8	151	1
0	8	152	3
0	8	153	2
0	8	155	7
0	8	156	8
0	8	157	4
0	8	158	3
0	8	159	13
0	8	160	6
0	8	161	2
0	8	162	4
0	8	163	2
0	8	164	5
0	8	165	8
0	8	166	9
0	8	167	14
0	9	0	22
0	9	1	18
0	9	2	2
0	9	7	1
0	9	9	7
0	9	10	3
0	9	11	5
0	9	13	5
0	9	14	6
0	9	15	2
0	9	16	1
0	9	17	4
0	9	18	5
0	9	19	7
0	9	20	5
0	9	21	1
0	9	22	7
0	9	23	11
0	9	25	1
0	9	30	1
0	9	31	8
0	9	32	15
0	9	33	8
0	9	34	2
0	9	35	3
0	9	36	14
0	9	37	1
0	9	38	4
0	9	39	6
0	9	40	9
0	9	41	12
0	9	42	6
0	9	43	9
0	9	44	3
0	9	45	5
0	9	46	7
0	9	47	4
0	9	48	19
0	9	49	20
0	9	50	5
0	9	55	13
0	9	56	6
0	9	57	3
0	9	58	3
0	9	59	8
0	9	60	9
0	9	61	14
0	9	62	13
0	9	63	8
0	9	64	3
0	9	65	9
0	9	66	7
0	9	67	5
0	9	68	6
0	9	69	7
0	9	70	2
0	9	71	4
0	9	72	8
0	9	73	2
0	9	80	1
0	9	81	2
0	9	83	3
0	9	84	8
0	9	86	12
0	9	87	16
0	9	88	6
0	9	89	4
0	9	90	6
0	9	91	6
0	9	92	5
0	9	93	6
0	9	94	5
0	9	95	1
0	9	96	4
0	9	97	4
0	9	104	1
0	9	105	3
0	9	106	7
0	9	107	7
0	9	108	2
0	9	109	2
0	9	110	25
0	9	111	24
0	9	112	15
0	9	113	14
0	9	114	8
0	9	115	5
0	9	116	6
0	9	117	20
0	9	118	19
0	9	119	26
0	9	120	17
0	9	121	1
0	9	122	1
0	9	124	2
0	9	125	1
0	9	128	1
0	9	129	3
0	9	130	10
0	9	131	2
0	9	132	6
0	9	133	10
0	9	134	4
0	9	135	5
0	9	136	12
0	9	137	7
0	9	138	4
0	9	139	5
0	9	140	2
0	9	141	4
0	9	142	4
0	9	143	11
0	9	144	3
0	9	145	11
0	9	146	7
0	9	147	5
0	9	148	3
0	9	153	1
0	9	154	1
0	9	155	3
0	9	156	10
0	9	157	2
0	9	158	10
0	9	159	2
0	9	160	4
0	9	161	3
0	9	162	3
0	9	163	6
0	9	164	6
0	9	165	9
0	9	166	8
0	9	167	8
0	10	0	3
0	10	1	7
0	10	6	1
0	10	8	7
0	10	9	7
0	10	10	2
0	10	11	5
0	10	13	7
0	10	14	8
0	10	15	1
0	10	16	3
0	10	17	3
0	10	18	1
0	10	19	5
0	10	20	6
0	10	21	13
0	10	22	5
0	10	23	16
0	10	24	10
0	10	25	3
0	10	31	4
0	10	32	15
0	10	33	2
0	10	34	2
0	10	35	11
0	10	36	22
0	10	37	6
0	10	38	6
0	10	39	2
0	10	40	3
0	10	41	5
0	10	42	10
0	10	43	14
0	10	44	16
0	10	45	12
0	10	47	6
0	10	48	3
0	10	49	1
0	10	55	1
0	10	56	5
0	10	57	3
0	10	58	4
0	10	59	1
0	10	60	8
0	10	61	8
0	10	62	10
0	10	63	5
0	10	64	8
0	10	65	9
0	10	66	1
0	10	67	1
0	10	68	9
0	10	69	7
0	10	70	3
0	10	71	23
0	10	72	18
0	10	73	2
0	10	75	4
0	10	79	1
0	10	80	6
0	10	81	2
0	10	82	3
0	10	83	2
0	10	84	3
0	10	85	9
0	10	86	5
0	10	87	5
0	10	88	8
0	10	89	19
0	10	90	10
0	10	91	2
0	10	92	3
0	10	93	2
0	10	94	2
0	10	95	1
0	10	96	5
0	10	103	2
0	10	104	4
0	10	105	3
0	10	106	4
0	10	107	4
0	10	109	7
0	10	110	5
0	10	111	15
0	10	112	2
0	10	113	3
0	10	114	11
0	10	115	11
0	10	116	1
0	10	117	15
0	10	118	8
0	10	119	2
0	10	120	6
0	10	121	1
0	10	128	2
0	10	129	1
0	10	131	5
0	10	132	8
0	10	133	6
0	10	134	5
0	10	135	4
0	10	136	5
0	10	137	6
0	10	138	4
0	10	139	5
0	10	140	13
0	10	141	8
0	10	142	17
0	10	143	12
0	10	144	3
0	10	145	2
0	10	154	2
0	10	157	2
0	10	158	3
0	10	159	2
0	10	160	7
0	10	161	1
0	10	162	1
0	10	164	6
0	10	165	4
0	10	166	3
0	10	167	1
0	11	0	3
0	11	1	2
0	11	8	4
0	11	9	3
0	11	10	5
0	11	12	2
0	11	13	3
0	11	14	13
0	11	15	19
0	11	16	8
0	11	18	3
0	11	19	2
0	11	20	2
0	11	21	1
0	11	22	8
0	11	23	2
0	11	24	3
0	11	25	1
0	11	31	4
0	11	32	11
0	11	33	4
0	11	35	4
0	11	36	8
0	11	37	2
0	11	38	6
0	11	39	4
0	11	40	10
0	11	41	7
0	11	42	5
0	11	43	9
0	11	44	3
0	11	45	3
0	11	46	1
0	11	47	3
0	11	48	4
0	11	53	2
0	11	55	2
0	11	56	6
0	11	57	6
0	11	58	3
0	11	59	9
0	11	60	5
0	11	61	20
0	11	62	10
0	11	63	7
0	11	64	8
0	11	65	18
0	11	66	2
0	11	67	1
0	11	68	8
0	11	70	5
0	11	71	1
0	11	72	4
0	11	80	4
0	11	81	11
0	11	82	12
0	11	83	4
0	11	84	5
0	11	85	6
0	11	86	8
0	11	87	3
0	11	88	9
0	11	89	8
0	11	90	3
0	11	91	4
0	11	92	13
0	11	93	8
0	11	94	3
0	11	95	14
0	11	96	1
0	11	97	3
0	11	101	1
0	11	105	2
0	11	106	2
0	11	107	2
0	11	108	2
0	11	109	18
0	11	110	4
0	11	111	14
0	11	112	2
0	11	113	5
0	11	114	22
0	11	115	11
0	11	116	6
0	11	117	5
0	11	119	6
0	11	120	24
0	11	121	4
0	11	122	3
0	11	126	1
0	11	129	1
0	11	130	2
0	11	131	7
0	11	132	9
0	11	133	6
0	11	134	10
0	11	135	8
0	11	136	1
0	11	137	14
0	11	138	7
0	11	139	11
0	11	140	8
0	11	141	8
0	11	142	6
0	11	144	3
0	11	145	4
0	11	146	4
0	11	149	1
0	11	154	2
0	11	155	2
0	11	156	3
0	11	157	3
0	11	158	11
0	11	159	1
0	11	160	2
0	11	161	6
0	11	162	9
0	11	163	7
0	11	164	11
0	11	165	4
0	11	166	13
0	11	167	6
0	12	0	3
0	12	1	1
0	12	6	2
0	12	8	8
0	12	9	4
0	12	10	1
0	12	11	14
0	12	12	7
0	12	13	1
0	12	14	2
0	12	15	5
0	12	16	6
0	12	17	3
0	12	18	3
0	12	19	4
0	12	21	1
0	12	23	7
0	12	24	12
0	12	27	2
0	12	29	1
0	12	31	16
0	12	32	5
0	12	33	23
0	12	34	7
0	12	35	1
0	12	36	6
0	12	37	6
0	12	38	4
0	12	39	4
0	12	40	3
0	12	41	5
0	12	42	6
0	12	43	4
0	12	45	11
0	12	46	4
0	12	47	11
0	12	48	7
0	12	54	1
0	12	55	9
0	12	56	11
0	12	57	15
0	12	59	8
0	12	60	4
0	12	61	3
0	12	62	5
0	12	63	7
0	12	64	9
0	12	65	2
0	12	66	13
0	12	67	3
0	12	68	10
0	12	70	1
0	12	71	2
0	12	72	3
0	12	74	1
0	12	75	1
0	12	78	1
0	12	79	9
0	12	80	8
0	12	81	4
0	12	82	7
0	12	83	7
0	12	84	4
0	12	87	7
0	12	88	10
0	12	89	2
0	12	90	5
0	12	91	9
0	12	93	8
0	12	94	10
0	12	95	2
0	12	96	1
0	12	99	2
0	12	102	2
0	12	103	8
0	12	104	7
0	12	105	10
0	12	106	7
0	12	107	8
0	12	108	6
0	12	109	1
0	12	110	7
0	12	111	4
0	12	112	2
0	12	113	9
0	12	114	16
0	12	115	13
0	12	116	2
0	12	117	2
0	12	118	8
0	12	119	1
0	12	121	1
0	12	125	2
0	12	126	1
0	12	127	5
0	12	128	11
0	12	129	6
0	12	130	13
0	12	131	5
0	12	132	3
0	12	133	3
0	12	134	8
0	12	135	6
0	12	136	9
0	12	137	4
0	12	138	1
0	12	139	8
0	12	140	5
0	12	141	4
0	12	142	8
0	12	145	1
0	12	147	1
0	12	149	3
0	12	150	7
0	12	151	4
0	12	152	2
0	12	153	3
0	12	154	3
0	12	155	7
0	12	156	5
0	12	157	6
0	12	158	6
0	12	159	6
0	12	160	14
0	12	161	7
0	12	162	1
0	12	163	7
0	12	164	5
0	12	165	4
0	12	166	3
0	12	167	3
0	13	0	1
0	13	1	3
0	13	7	1
0	13	8	1
0	13	9	1
0	13	10	4
0	13	12	8
0	13	13	2
0	13	17	2
0	13	18	6
0	13	19	5
0	13	21	7
0	13	22	3
0	13	23	5
0	13	24	3
0	13	30	2
0	13	31	13
0	13	32	9
0	13	33	10
0	13	34	1
0	13	36	2
0	13	37	4
0	13	38	2
0	13	39	3
0	13	41	7
0	13	42	2
0	13	43	7
0	13	44	15
0	13	45	7
0	13	46	2
0	13	47	3
0	13	48	1
0	13	49	5
0	13	55	5
0	13	56	2
0	13	57	2
0	13	58	9
0	13	59	4
0	13	60	11
0	13	61	8
0	13	62	14
0	13	63	5
0	13	64	6
0	13	65	15
0	13	66	11
0	13	67	9
0	13	68	7
0	13	69	4
0	13	70	2
0	13	72	6
0	13	73	1
0	13	78	4
0	13	79	1
0	13	81	3
0	13	82	4
0	13	83	4
0	13	84	1
0	13	85	10
0	13	86	7
0	13	87	7
0	13	88	5
0	13	89	12
0	13	90	12
0	13	91	15
0	13	92	17
0	13	93	14
0	13	94	2
0	13	95	9
0	13	96	3
0	13	102	1
0	13	103	1
0	13	104	5
0	13	105	1
0	13	106	3
0	13	107	11
0	13	108	6
0	13	109	12
0	13	110	8
0	13	111	13
0	13	112	4
0	13	113	13
0	13	114	3
0	13	115	6
0	13	116	13
0	13	117	19
0	13	118	8
0	13	119	14
0	13	120	4
0	13	123	6
0	13	127	1
0	13	128	2
0	13	129	1
0	13	130	3
0	13	131	2
0	13	132	5
0	13	133	19
0	13	134	5
0	13	135	7
0	13	136	18
0	13	137	15
0	13	138	10
0	13	139	12
0	13	140	4
0	13	141	8
0	13	142	25
0	13	143	12
0	13	144	8
0	13	145	3
0	13	148	1
0	13	152	1
0	13	153	3
0	13	154	3
0	13	156	9
0	13	157	4
0	13	158	10
0	13	159	7
0	13	160	9
0	13	161	2
0	13	162	2
0	13	163	6
0	13	164	8
0	13	165	8
0	13	166	2
0	13	167	5
0	14	1	8
0	14	2	5
0	14	3	3
0	14	4	8
0	14	8	2
0	14	9	1
0	14	10	5
0	14	11	6
0	14	12	17
0	14	13	11
0	14	14	3
0	14	16	8
0	14	17	5
0	14	18	5
0	14	19	10
0	14	20	4
0	14	21	4
0	14	22	7
0	14	24	3
0	14	25	9
0	14	31	2
0	14	32	9
0	14	33	13
0	14	34	6
0	14	35	2
0	14	36	15
0	14	37	8
0	14	38	9
0	14	39	2
0	14	40	2
0	14	41	1
0	14	42	7
0	14	43	5
0	14	44	7
0	14	45	1
0	14	46	4
0	14	47	2
0	14	48	6
0	14	52	1
0	14	55	5
0	14	56	4
0	14	57	4
0	14	58	2
0	14	59	5
0	14	60	8
0	14	61	19
0	14	62	11
0	14	63	2
0	14	64	16
0	14	65	10
0	14	66	16
0	14	67	11
0	14	68	7
0	14	69	13
0	14	70	4
0	14	71	2
0	14	72	3
0	14	73	20
0	14	74	1
0	14	81	2
0	14	82	2
0	14	83	2
0	14	84	1
0	14	85	4
0	14	86	3
0	14	87	9
0	14	88	8
0	14	89	7
0	14	90	6
0	14	91	10
0	14	92	2
0	14	93	2
0	14	94	3
0	14	95	4
0	14	96	4
0	14	97	2
0	14	99	1
0	14	104	2
0	14	105	3
0	14	106	5
0	14	107	6
0	14	108	3
0	14	109	5
0	14	110	3
0	14	112	3
0	14	113	1
0	14	114	4
0	14	115	8
0	14	116	4
0	14	117	4
0	14	118	4
0	14	119	2
0	14	120	2
0	14	121	8
0	14	122	6
0	14	123	1
0	14	129	2
0	14	130	5
0	14	131	9
0	14	132	15
0	14	133	7
0	14	134	1
0	14	135	8
0	14	136	13
0	14	137	10
0	14	138	6
0	14	139	10
0	14	140	12
0	14	141	7
0	14	142	4
0	14	143	6
0	14	144	11
0	14	145	3
0	14	146	4
0	14	147	1
0	14	153	3
0	14	154	1
0	14	155	5
0	14	156	3
0	14	157	6
0	14	158	10
0	14	159	12
0	14	160	1
0	14	161	11
0	14	162	10
0	14	163	19
0	14	164	13
0	14	165	27
0	14	166	14
0	14	167	22
0	15	0	6
0	15	1	11
0	15	2	1
0	15	5	1
0	15	8	1
0	15	9	1
0	15	10	3
0	15	11	3
0	15	12	18
0	15	13	9
0	15	14	3
0	15	15	14
0	15	16	2
0	15	17	4
0	15	18	1
0	15	19	2
0	15	21	2
0	15	22	4
0	15	23	4
0	15	24	4
0	15	25	4
0	15	31	1
0	15	32	7
0	15	33	1
0	15	34	2
0	15	35	2
0	15	36	11
0	15	37	1
0	15	38	4
0	15	39	9
0	15	40	7
0	15	41	4
0	15	42	2
0	15	43	17
0	15	44	10
0	15	45	17
0	15	46	16
0	15	47	11
0	15	48	12
0	15	49	9
0	15	50	1
0	15	55	5
0	15	56	7
0	15	57	7
0	15	58	3
0	15	59	10
0	15	60	3
0	15	61	16
0	15	62	11
0	15	63	16
0	15	64	6
0	15	65	9
0	15	66	1
0	15	67	2
0	15	68	4
0	15	69	7
0	15	70	16
0	15	71	4
0	15	72	8
0	15	73	8
0	15	74	5
0	15	81	1
0	15	82	3
0	15	83	5
0	15	84	18
0	15	85	8
0	15	86	8
0	15	87	17
0	15	88	4
0	15	89	6
0	15	90	5
0	15	91	8
0	15	92	20
0	15	93	19
0	15	94	21
0	15	95	10
0	15	96	3
0	15	100	1
0	15	102	2
0	15	103	2
0	15	106	1
0	15	107	5
0	15	108	7
0	15	109	13
0	15	110	3
0	15	111	5
0	15	112	5
0	15	113	1
0	15	114	7
0	15	115	3
0	15	116	9
0	15	117	29
0	15	118	14
0	15	119	14
0	15	120	14
0	15	121	4
0	15	122	2
0	15	123	1
0	15	127	1
0	15	128	1
0	15	129	9
0	15	130	2
0	15	131	10
0	15	132	2
0	15	133	5
0	15	134	6
0	15	135	15
0	15	136	6
0	15	137	8
0	15	138	4
0	15	139	4
0	15	140	5
0	15	141	4
0	15	142	4
0	15	143	13
0	15	144	2
0	15	146	8
0	15	147	2
0	15	150	1
0	15	153	1
0	15	154	5
0	15	155	7
0	15	156	26
0	15	157	8
0	15	158	3
0	15	159	14
0	15	160	10
0	15	161	13
0	15	162	3
0	15	163	1
0	15	164	7
0	15	165	2
0	15	166	4
0	15	167	5
0	16	0	6
0	16	1	6
0	16	2	1
0	16	8	1
0	16	9	1
0	16	11	4
0	16	12	15
0	16	13	4
0	16	14	5
0	16	15	10
0	16	16	6
0	16	17	8
0	16	18	9
0	16	19	11
0	16	20	12
0	16	21	12
0	16	22	2
0	16	23	9
0	16	24	6
0	16	25	5
0	16	33	1
0	16	34	2
0	16	35	4
0	16	36	7
0	16	37	5
0	16	38	4
0	16	39	7
0	16	40	5
0	16	41	6
0	16	42	7
0	16	43	5
0	16	44	8
0	16	45	4
0	16	46	27
0	16	47	10
0	16	48	14
0	16	53	1
0	16	56	3
0	16	57	5
0	16	58	3
0	16	59	5
0	16	60	6
0	16	61	5
0	16	64	6
0	16	65	4
0	16	66	1
0	16	67	7
0	16	69	7
0	16	70	7
0	16	71	9
0	16	72	4
0	16	81	2
0	16	82	1
0	16	83	10
0	16	84	16
0	16	85	8
0	16	86	16
0	16	87	5
0	16	88	9
0	16	89	17
0	16	90	5
0	16	91	3
0	16	92	16
0	16	93	11
0	16	94	16
0	16	95	19
0	16	96	5
0	16	97	4
0	16	98	7
0	16	99	2
0	16	104	1
0	16	105	3
0	16	106	2
0	16	107	5
0	16	108	1
0	16	109	6
0	16	110	11
0	16	111	6
0	16	112	9
0	16	113	11
0	16	114	4
0	16	116	2
0	16	117	1
0	16	118	9
0	16	119	4
0	16	120	5
0	16	121	5
0	16	122	8
0	16	123	9
0	16	124	1
0	16	126	1
0	16	129	1
0	16	130	1
0	16	131	14
0	16	132	23
0	16	133	8
0	16	134	19
0	16	135	19
0	16	136	14
0	16	137	7
0	16	138	11
0	16	139	7
0	16	140	11
0	16	141	3
0	16	142	13
0	16	143	31
0	16	144	14
0	16	145	9
0	16	146	7
0	16	147	8
0	16	148	17
0	16	149	10
0	16	150	2
0	16	153	1
0	16	156	8
0	16	157	18
0	16	158	23
0	16	159	26
0	16	160	30
0	16	161	12
0	16	162	22
0	16	163	18
0	16	164	10
0	16	165	3
0	16	167	6
0	17	0	13
0	17	1	4
0	17	2	11
0	17	3	1
0	17	4	5
0	17	9	1
0	17	11	9
0	17	12	10
0	17	15	5
0	17	16	14
0	17	17	17
0	17	18	10
0	17	19	7
0	17	20	12
0	17	21	8
0	17	22	10
0	17	23	10
0	17	24	6
0	17	25	10
0	17	29	2
0	17	30	1
0	17	31	5
0	17	32	17
0	17	33	16
0	17	34	1
0	17	35	4
0	17	36	15
0	17	37	11
0	17	38	9
0	17	39	7
0	17	40	6
0	17	41	4
0	17	42	9
0	17	43	7
0	17	44	10
0	17	45	16
0	17	46	10
0	17	47	27
0	17	48	1
0	17	49	4
0	17	55	1
0	17	56	7
0	17	57	7
0	17	58	20
0	17	59	4
0	17	60	4
0	17	61	17
0	17	62	21
0	17	63	13
0	17	64	6
0	17	65	12
0	17	66	4
0	17	67	5
0	17	69	4
0	17	70	4
0	17	71	9
0	17	72	4
0	17	73	8
0	17	74	4
0	17	80	1
0	17	81	2
0	17	83	5
0	17	84	6
0	17	85	11
0	17	86	23
0	17	87	6
0	17	88	4
0	17	89	5
0	17	90	11
0	17	91	9
0	17	92	9
0	17	93	3
0	17	94	5
0	17	95	14
0	17	96	13
0	17	97	5
0	17	98	2
0	17	106	1
0	17	107	2
0	17	108	1
0	17	109	15
0	17	110	18
0	17	111	7
0	17	112	3
0	17	113	7
0	17	114	5
0	17	115	1
0	17	116	5
0	17	117	5
0	17	118	5
0	17	119	4
0	17	120	4
0	17	121	10
0	17	122	3
0	17	127	1
0	17	131	9
0	17	132	20
0	17	133	14
0	17	134	7
0	17	135	10
0	17	136	14
0	17	137	11
0	17	138	8
0	17	139	9
0	17	140	2
0	17	142	1
0	17	143	5
0	17	144	8
[truncated: 998,000+ more rows]
